# Supplementary material for: Impact of Experimental Hookworm Infection on the Human Gut Microbiota
Source: J Infect Dis. 2014 May 3;210(9):1431–4. doi: 10.1093/infdis/jiu256 (PMC4195438; doi:10.1093/infdis/jiu256)
Supplement: Supplementary Data [file supp_jiu256_jiu256supp_table1.xls]

## Sheet: V1-V3
Taxon	J101.T0	J101.T8	J102.T0	J102.T8	J11.T0	J11.T8	J42.T0	J42.T8	J51.T0	J51.T8	J71.T0	J71.T8	J81.T0	J81.T8	J92.T0	J92.T8
Unclassified;Other	0	0	0	0.000359497	0	0.000230097	0	0	0.000158831	0	0	0	0	0	0	0.000211416
k__Bacteria;Other	0.00879487	0.0093804	0.0159763	0.0115039	0.00839764	0.00920387	0.00347293	0.00485223	0.00651207	0.00747065	0.0147308	0.00786912	0.0335503	0.00783331	0.00166231	0.00401691
k__Bacteria;p__Actinobacteria	0	0	0	0	0.000453926	0.000230097	0.00020429	0	0	0	0	0	0.000500751	0	0	0.000634249
k__Bacteria;p__Bacteroidetes	0.686713	0.609973	0.587377	0.70018	0.561507	0.485274	0.479469	0.54764	0.725381	0.67307	0.449543	0.460758	0.330245	0.554285	0.688435	0.596617
k__Bacteria;p__Cyanobacteria	0	0	0	0	0	0.00161068	0	0	0	0	0	0	0.00325488	0	0.000237473	0
k__Bacteria;p__Firmicutes	0.294034	0.374722	0.338067	0.258478	0.421471	0.501841	0.516241	0.442214	0.2554	0.296336	0.532001	0.526403	0.482474	0.413755	0.298504	0.359197
k__Bacteria;p__Lentisphaerae	0	0	0	0	0	0	0	0	0	0	0.000677277	0	0	0	0	0
k__Bacteria;p__Proteobacteria	0.00713097	0.00592446	0.0585799	0.0294787	0.00385837	0.000230097	0.00061287	0.00529334	0.0125476	0.0231234	0.00220115	0.00207082	0.00275413	0.00344666	0.0111612	0.0393235
k__Bacteria;p__TM7	0	0	0	0	0.000453926	0	0	0	0	0	0	0.000207082	0	0	0	0
k__Bacteria;p__Tenericutes	0	0	0	0	0	0	0	0	0	0	0.000507958	0.00186374	0.125689	0.0205233	0	0
k__Bacteria;p__Verrucomicrobia	0.00332779	0	0	0	0.00385837	0.00138058	0	0	0	0	0.000338639	0.000828329	0.0215323	0.000156666	0	0

## Sheet: V3-V5
Taxon	J101.T0	J101.T8	J102.T0	J102.T8	J11.T0	J11.T8	J42.T0	J42.T8	J51.T0	J51.T8	J71.T0	J71.T8	J81.T0	J81.T8	J92.T0	J92.T8
Unclassified;Other	0	0	0	0	0	0	0	0	0	0	0.000328299	0	0	0	0	0
k__Bacteria;Other	0.00211327	0.000429	0.00184077	0.00103341	0	0.000444444	0.000472144	0.00185357	0.000543183	0.00103252	0.00361129	0.00349096	0.00743931	0.00435657	0.000507099	0.00248491
k__Bacteria;p__Actinobacteria	0	0	0	0	0.000935454	0	0	0	0	0	0	0	0.00117463	0.000670241	0	0
k__Bacteria;p__Bacteroidetes	0.744717	0.679108	0.669121	0.774027	0.661366	0.581333	0.537299	0.66126	0.72352	0.708828	0.557124	0.588385	0.38841	0.592493	0.782961	0.70749
k__Bacteria;p__Cyanobacteria	0	0	0	0	0	0.000444444	0	0	0	0	0	0	0.00234926	0	0	0.000354988
k__Bacteria;p__Firmicutes	0.247253	0.308022	0.300506	0.220117	0.320393	0.417333	0.461756	0.332715	0.268332	0.274652	0.43631	0.406855	0.521143	0.381702	0.188641	0.184949
k__Bacteria;p__Proteobacteria	0.00422654	0.012441	0.028532	0.0048226	0.0168382	0	0.000472144	0.00417053	0.00760456	0.0154879	0.0016415	0.000952079	0.00430697	0.00469169	0.0278905	0.104721
k__Bacteria;p__Tenericutes	0	0	0	0	0	0	0	0	0	0	0.000984898	0.00031736	0.0747847	0.0157507	0	0
k__Bacteria;p__Verrucomicrobia	0.00169062	0	0	0	0.000467727	0.000444444	0	0	0	0	0	0	0.000391543	0.000335121	0	0
